# Supplementary material for: Phenotypic and Genotypic Characterization of Escherichia coli and Salmonella spp. Isolates from Pigs at Slaughterhouse and from Commercial Pork Meat in Portugal
Source: Antibiotics (Basel). 2024 Oct 11;13(10):957. doi: 10.3390/antibiotics13100957 (PMC11505151; doi:10.3390/antibiotics13100957)
Supplement: Supplementary file 1 [file antibiotics-13-00957-s001.zip]

Archive with 4 entries (4 files):
- Supplementary Table S1_v5.xlsx
- Supplementary Table S2_v5.xlsx
- Supplementary Table S3_v5.xlsx
- Supplementary Table S4_v5.xlsx
