# Supplementary material for: Phenotypic and Genotypic Characterization of Escherichia coli and Salmonella spp. Isolates from Pigs at Slaughterhouse and from Commercial Pork Meat in Portugal
Source: Antibiotics (Basel). 2024 Oct 11;13(10):957. doi: 10.3390/antibiotics13100957 (PMC11505151; doi:10.3390/antibiotics13100957)
Supplement: Supplementary file 1 [file antibiotics-13-00957-s001.zip › Supplementary Table S1_v5.xlsx]

## Sheet: Salmonella - Meat
Supplementary Table S1. Epidemiological, phenotypic and genotypic data of the 61 E. coli and the 3 Salmonella isolates subjected to WGS (Salmonella in pork meat).
Isolate ID	Purchase data	Portuguese producer / Region	Microbiological quality (>5000 cfu/g)	ST	Serotype	Antimicrobial resistance																	Plasmids						ENA Sample_ID	ENA Run_ID
										Resistance genes (to known predicted phenotypes)
						Susceptible	Resistant	MDR	Phenotypic profile	aac(6')-Iaa	aph(3'')-Ib	aph(6)-Id	aadA1	aadA2	blaTEM-1B	tet(B)	cmlA1	dfrA12	sul2	sul3	qnrB19	qnrB82	Col(pHAD28)	IncFII (S)	IncQ1	IncX1	ColE10	p0111
Se_CC10	2023-03-09	1 / Lisbon and Tagus Valey*	Unsatisf	155	S. London				NAL, PEF																				ERS17119725	ERR12313934
Se_CC26	2023-03-27	1 / Lisbon and Tagus Valey*	Unsatisf	34	S. monophasic Typhimurium				AMP, TET, SMX																				ERS17119726	ERR12313950
Se_CC47	2023-04-23	1 / Lisbon and Tagus Valey*	Unsatisf	19	S.Typhimurium				AMP, CHL, TMP, SMX																				ERS17119727	ERR12313918
*, Meat sample acquired at supermarket; Unsatisf, unsatisfactory; ST, sequence type; S., Salmonella; MDR, multidrug resistant; AMP, ampicillin; CHL, chloramphenicol; NAL, nalidixic acid; PEF, pefloxacin; SMX, sulfamethoxazole; TET, tetracycline; TMP, trimethoprim. Coloured squares indicate the presence of genes or plasmid replicons, as well as the antimicrobial resistance classification.

## Sheet: E. coli - Meat
Supplementary Table S1. Epidemiological, phenotypic and genotypic data of the 61 E. coli and the 3 Salmonella isolates subjected to WGS (E. coli in pork meat).
Isolate ID	Purchase data	Portuguese poducer / Region	Microbiological quality	Phylogroup	ST	Serotype	Pathotype		Virulence genes
							IPEC	ExPEC	air	anr	astA	capU	cba	cea	chuA	cia	cib	cma	cnf1	colE2-like	colE8	colE9	csgA	cvaC	dhaK	eilA	espP	etsC	fdeC	fimH	fyuA	gad	hha	hlyA	hlyE	hlyF	hra	ibeA	iha	lpfA	ireA	iroN	irp2	iss	iucC	iutA	katP	kpsE	kpsMII
Ec_CC8-1	2023-03-10	UNK / UNK**	Satisf	A	3489	O27:H27	No	ExPEC
Ec_CC9-5	2023-03-15	1 / Lisbon and Tagus Valey*	Satisf	C	14764	O118/O151:H19	No	ExPEC
Ec_CC10-1	2023-03-15	UNK /UNK**	Satisf	A	10	O54:H2	No	ExPEC
Ec_CC13-4	2023-03-20	UNK /UNK**	Satisf	A	14765	O8:H20	No	ExPEC
Ec_CC15-4	2023-03-20	UNK /UNK**	Unsatisf	C	88	O8:H4	No	ExPEC
Ec_CC22-3	2023-03-25	1 / Lisbon and Tagus Valey*	Satisf	A	93	O5:H4	No	ExPEC
Ec_CC24-1	2023-03-25	UNK /UNK**	Satisf	D	5876	O146:H20	No	ExPEC
Ec_CC27-4	2023-03-27	1 / Lisbon and Tagus Valey*	Satisf	A	1115	O102:H40	No	ExPEC
Ec_CC28-2	2023-03-27	1 / Lisbon and Tagus Valey*	Satisf	A	1115	O102:H40	No	ExPEC
Ec_CC34-1	2023-04-11	UNK /UNK**	Satisf	F	1485	O83:H42	No	ExPEC
Ec_CC44-5	2023-04-23	2 / Lisbon and Tagus Valey*	Satisf	B1	14766	O84:H14	No	ExPEC
Ec_CC46-1	2023-04-23	UNK /UNK**	Satisf	B1	101	O93:H8	No	ExPEC
Ec_CC47-2	2023-04-23	1 / Lisbon and Tagus Valey**	Satisf	B2	131	O25:H4	No	ExPEC
Ec_CC48-2	2023-04-23	2 / Lisbon and Tagus Valey**	Satisf	B1	877	045:H10	No	ExPEC
UNK, unknown; *X, Meat samle acquired at supermarket; **, Meat sample acquired at butcher's shop; ST, sequence type; IPEC, intestinal pathogenic E. coli; ExPEC, extraintestinal pathogenic E. coli; MDR, multidrug resistant; AMP, ampicillin; AMC, amoxicillin-clavulanic acid; CHL, chloramphenicol; CIP, ciprofloxacin; NAL, nalidixic acid; SMX, sulfamethoxazole; TET, tetracycline; TMP, trimethoprim. C…
[truncated: 62 more columns]

## Sheet: E. coli - Pig faeces
Supplementary Table S1. Epidemiological, phenotypic and genotypic data of the 61 E. coli and the 3 Salmonella isolates subjected to WGS (E. coli in pig faeces).
Isolate ID	Sampling data	Portuguese pig exploration / Region	Phylogroup	ST	Serotype	Pathotype		Virulence genes
						IPEC	ExPEC	aaiC	air	anr	astA	cba	chuA	cea	cia	cib	cma	colE2	colE8	csgA	cvaC	ehxA	eilA	estb-STb1	etpD	etsC	fdeC	fimH	focC	fyuA	gad	hha	hlyE	hlyF	hra	iha	lpfA	ireA	iroN	irp2	iss	iucC	iutA	katP	mcbA	mchB	mchC	mchF	mcmA
Ec_SM1-1	2022-11-28	A / Centre	B1	6186	O141:H16	No	ExPEC
Ec_SM3-1	2022-11-28	A /Centre	A	542	OND:H40	No	ExPEC
Ec_SM5-1	2022-11-28	A /Centre	A	34	O162:H10	No	ExPEC
Ec_SM6-1	2022-11-28	B / Centre	A	10526	O63:H11	No	ExPEC
Ec_SM8-1	2022-11-28	B / Centre	B1	763	O157:H19	ETEC	ExPEC
Ec_SM8-3	2022-11-28	B / Centre	A	165	O180:H51	No	ExPEC
Ec_SM10-1	2022-11-28	C / Centre	B1	641	O137:H10	ETEC	ExPEC
Ec_SM11-2	2022-11-28	C / Centre	B1	542	O109:H45	No	ExPEC
Ec_SM12-2	2022-11-28	C / Centre	A	189	O80:H26	No	ExPEC
Ec_SM13-3	2022-11-28	C / Centre	A	1436	OND:H45	No	ExPEC
Ec_SM15-3	2022-11-28	D / Centre	B1	101	O114:H21	No	ExPEC
Ec_SM16-2	2022-11-28	E / Centre	A	10	O51:H4	No	ExPEC
Ec_SM17-4	2022-11-28	E / Centre	A	206	OND:H26	No	ExPEC
Ec_SM19-4	2022-11-28	E / Centre	B1	5409	O8:H23	No	ExPEC
Ec_SM24-1	2022-11-28	F / Centre	A	1139	O8:H9	No	ExPEC
Ec_SM28-3	2022-11-28	G / Lisbon and Tagus Valey	A	46	O9:H4	No	ExPEC
Ec_SM30-2	2022-11-28	G / Lisbon and Tagus Valey	B1	58	O86:H25	No	ExPEC
Ec_SM31-3	2022-11-30	H / Centre	B1	101	O100:H21	No	ExPEC
Ec_SM33-4	2022-11-30	H / Centre	B1	295	OND:H11	No	ExPEC
Ec_SM34-2	2022-11-30	H / Centre	B1	101	O1:H8	ETEC	ExPEC
Ec_SM39-3	2022-11-30	I / UNK	C	88	O8:H9	STEC	ExPEC
Ec_SM43-2	2022-11-30	J / Centre	B1	4417	O8:H16	No	ExPEC
Ec_SM43-5	2022-11-30	J / Centre	B1	641	O45:H10	ETEC	ExPEC
Ec_SM44-3	2022-11-30	J / Centre	A	1139	O8:H9	No	ExPEC
Ec_SM45-4	2022-11-30	J / Centre	A	7588	O154:H37	No	ExPEC
Ec_SM73-1	2023-01-18	F / Centre	E	6745	O1:H28	No	ExPEC
Ec_SM74-1	2023-01-18	F / Centre	E	6745	O1:H28	No	ExPEC
Ec_SM77-1	2023-01-18	J / Centre	B1	2599	OND:H2	No	ExPEC
Ec_SM78-1	2023-01-18	J / Centre	A	11861	OND:H9	No	ExPEC
Ec_SM79-1	2023-01-18	J / Centre	A	1139	O8:H9	No	ExPEC
Ec_SM114-1	2023-02-02	K /North	G	117	OND:H4	No	ExPEC
Ec_SM141-1	2023-03-13	L / UNK	A	10	O2:H32	No	ExPEC
Ec_SM142-1	2023-03-13	L / UNK	A	7538	OND:H11	No	ExPEC
Ec_SM145-1	2023-03-13	M / UNK	B1	101	O109:H40	No	ExPEC
Ec_SM146-1	2023-03-13	M / UNK	B1	101	O109:H40	No	ExPEC
Ec_SM147-1	2023-03-13	M / UNK	B1	101	O88:H21	No	ExPEC
Ec_SM148-1	2023-03-13	M / UNK	B1	101	O109:H40	No	ExPEC
Ec_SM150-1	2023-03-13	N / UNK	B1	187	O110:H2	No	ExPEC
Ec_SM152-1	2023-03-13	N / UNK	B1	1246	O166:H49	No	ExPEC
Ec_SM153-1	2023-03-13	N / UNK	B1	1720	O29:H10	No	ExPEC
Ec_SM154-3	2023-03-13	N / UNK	B1	642	O105:H4	No	ExPEC
Ec_SM164-1	2023-03-20	O / UNK	C	88	O8:H19	STEC	ExPEC
Ec_SM164-3	2023-03-20	O / UNK	A	542	O184:H30	No	ExPEC
Ec_SM165-2	2023-03-20	P / UNK	B1	101	O15:H10	No	ExPEC
Ec_SM166-3	2023-03-20	P / UNK	B1	11165	O100:H25	No	ExPEC
Ec_SM196-1	2023-03-23	Q / UNK	B1	6186	O141:H16	No	ExPEC
Ec_SM206-1	2023-03-23	R / UNK	G	117	O63:H4	No	ExPEC
UNK, unknown; ST, sequence type; OND, somatic antigen not determined; IPEC, intestinal pathogenic E. coli; STEC, Shiga toxin-producing E. coli; ETEC, Enterotoxigenic E. coli; ; ExPEC, extraintestinal pathogenic E. coli; MDR, multidrug resistant; AMP, ampicillin; AMC, amoxicillin-clavulanic acid; AZM, azithromycin; CHL, chloramphenicol; CIP, ciprofloxacin; COX, cefotaxime; CRO, ceftriaxone; FEP, c…
[truncated: 74 more columns]
