# Supplementary material for: Phenotypic and Genotypic Characterization of Escherichia coli and Salmonella spp. Isolates from Pigs at Slaughterhouse and from Commercial Pork Meat in Portugal
Source: Antibiotics (Basel). 2024 Oct 11;13(10):957. doi: 10.3390/antibiotics13100957 (PMC11505151; doi:10.3390/antibiotics13100957)
Supplement: Supplementary file 1 [file antibiotics-13-00957-s001.zip › Supplementary Table S2_v5.xlsx]

## Sheet: VFDB_Nov_9-4320949293
Supplementary Table S2. Virulence factors of Salmonella isolates obtained from the Virulence Factor Database (VFDB) server.
VF class	Virulence factors	Related genes	Se_CC10(Prediction) - S. London	Se_CC26(Prediction) - monophasic variant of S. Typhimurium	SeCC47(Prediction) - S. Typhimurium
			draft (draft)	draft (draft)	draft (draft)
Fimbrial adherence determinants	Agf/Csg	csgG	orf00183	orf01215	orf00673
	Bcf	bcfB	orf00007	orf02835	orf02090
		bcfC	orf00006	orf02836	orf02091
		bcfD	orf00005	orf02837	orf02092
	Fim	fimC	-	orf02589	orf01419
		fimD	orf00479	orf02588	orf01420
		fimH	orf00480	orf02587	orf01421
		fimZ	orf00481	orf02586	orf01422
	Lpf	lpfC	orf02685	orf01795	orf01772
		lpfD	orf02684	orf01796	orf01771
	Peg	pegC	orf00262	-	-
		pegD	orf00263	-	-
	Saf	safB	orf00719	orf00641	orf01247
		safC	orf00718	orf00642	orf01246
	Stb	stbB	orf00680	-	-
		stbC	orf00681	orf00207	orf01293
		stbD	orf00682	orf00208	orf01292
	Stc	stcC	-	orf03245	orf02415
		stcD	-	orf03246	orf02414
	Std	stdB	orf03286	orf02876	orf00386
	Ste	steF	orf00718	-	-
	Stf	stfC	-	orf01460	orf01170
		stfD	-	orf01459	orf01169
	Sth	sthC	-	orf02811	orf02075
		sthD	orf00680	-	-
		sthE	orf00681	orf02809	orf02074
	Sti	stiA	orf00682	-	-
		stiC	-	orf03313	orf00091
		stiH	-	orf03314	orf00090
	Stj	stjB	orf03286	orf02793	orf02063
Macrophage inducible genes	Mig-14	mig-14	orf00762	orf03044	orf02727
Magnesium uptake	Mg2+ transport	mgtB	orf00831	orf01703	orf01852
Nonfimbrial adherence determinants	MisL	misL	orf00835	orf01705	orf01850
	RatB	ratB	orf02083	orf03122	orf02814
	ShdA	shdA	-	orf03123; orf03124	orf02815; orf02816
	SinH	sinH	orf02086	orf03119	orf02811
Regulation	PhoPQ	phoQ	orf00116	orf01148	orf00727
Secretion system	TTSS (SPI-1 encode)	hilA	orf01371	orf02982	orf02671
		hilC	orf01377	orf02985	orf02674
		hilD	orf01372	orf02983	orf02672
		invA	orf01357	orf02969	orf02660
		invC	orf01358	orf02970	orf02661
		invE	orf01356	orf02968	orf02659
		invG	orf01355	orf02967	orf02658
		invJ	orf01359	orf02971	orf02662
		prgH	orf01374	orf02984	orf02673
		sipD	orf01367	orf02979	orf02668
		spaO	orf01360	orf02972	orf02663
		spaP	orf01361	-	-
		spaQ	orf01362	orf02974
		spaR	orf01363	orf02975	orf02664
		spaS	orf01364	orf02976	orf02665
	TTSS (SPI-2 encode)	ssaC	orf00984	orf01030	orf00816
		ssaD	orf00985	orf01029	orf00817
		ssaG	orf00993	-	-
		ssaH	orf00994	orf01024	-
		ssaL	orf00997	orf01022	orf00820
		ssaN	orf00999	orf01020	orf00822
		ssaQ	orf01000	orf01018	orf00823
		ssaR	-	orf01017	-
		ssaS	orf01002	orf01016	-
		ssaT	orf01003	-	-
		ssaU	orf01004	orf01014	orf00824
		ssaV	orf00998	orf01021	orf00821
		sseC	orf00988	orf01027	orf00818
		sseD	orf00989	-	-
		sseE	orf00990	-	-
		ssrA	orf00983	orf01031	orf00815
	TTSS effectors translocated via both systems	slrP	orf00374	orf01944	orf01079
	TTSS-1 translocated effectors	avrA	orf01378	orf02986	orf02675
		sipA	orf01368	orf02980	orf02669
		sipB	orf01365	orf02977	orf02666
		sipC	orf01366	orf02978	orf02667
		sopA	orf02771	orf02102	orf02349
		sopB/sigD	orf01415	orf01246	orf00648
		sopD	orf03349	orf02938	orf02637
		sptP	orf01370	orf02981	orf02670
	TTSS-2 translocated effectors	gogB	-	orf03067	orf02762
		pipB2	orf00760	orf03047	orf02729
		pipB	orf01417	orf01247	orf00647
		sifA	orf00122	orf01154	orf00721
		sifB	orf03144	orf00883	orf00912
		sseF	orf00991	orf01025	orf00819
		sseG	orf00992	-	-
		sseI/srfH		orf01269	orf00630
		sseJ	orf03121	orf00863	orf00929
		sseK1		orf01960	orf01620
		sseK2		orf03255	orf02406
		sseL	orf01704	orf00239	orf02500
		sspH2	orf02450	-	orf01886
Toxin	SpvB	spvB	-	-	orf01608
Invasion	Invasion of brain endothelial cells (Ibes)(Escherichia)	ibeB	-	orf00351	-
Adherence	Afimbrial adhesin AFA-I(Escherichia)	afaB	orf03264	-	-
		afaC	orf03263	-	-
Autotransporter	EhaB	ehaB	orf01284	-	-
