# Supplementary material for: Phenotypic and Genotypic Characterization of Escherichia coli and Salmonella spp. Isolates from Pigs at Slaughterhouse and from Commercial Pork Meat in Portugal
Source: Antibiotics (Basel). 2024 Oct 11;13(10):957. doi: 10.3390/antibiotics13100957 (PMC11505151; doi:10.3390/antibiotics13100957)
Supplement: Supplementary file 1 [file antibiotics-13-00957-s001.zip › Supplementary Table S3_v5.xlsx]

## Sheet: Table S3
Supplementary Table S3. Antimicrobial resistance profile of the 139 E. coli isolates recovered from raw pork meat and from pig faeces samples.
E. coli isolates from pork meat (n = 36)				E. coli isolates from pig faeces (n = 103)
Isolate ID	Phenotypic profile	MDR (No. of		Isolate ID	Phenotypic profile	MDR (No. of	Isolate ID	Phenotypic profile	MDR (No. of	Isolate ID	Phenotypic profile	MDR (No. of
		antimicrobial classes)				antimicrobial classes)			antimicrobial classes)			antimicrobial classes)
Ec_CC8-1*	SMX, CIP, NAL	No (2)		Ec_SM1-1*	AMP, AMC, TET, CHL, TMP, SMX	Yes (4)	Ec_SM39-3*	Susceptible	N/A	Ec_SM145-1*	AMP, AZM, TMP, SMX, NAL	Yes (4)
Ec_CC9-5*	AMP, AMC, TET, CHL, TMP, SMX	Yes (4)		Ec_SM2-3	TET	No (1)	Ec_SM43-2*	AMP, AMC, TET, TMP, SMX	Yes (3)	Ec_SM146-1*	AMP, AZM, TMP, SMX, NAL	Yes (4)
Ec_CC10-1*	AMP, AMC, TET, CHL, TMP, SMX	Yes (4)		Ec_SM3-1*	AMP, TET, CHL, TMP	Yes (4)	Ec_SM43-5*	TET	No (1)	Ec_SM147-1*	AMP, TET, TMP	Yes (3)
Ec_CC11-2	GMN	No (1)		Ec_SM4-1	TET	No (1)	Ec_SM44-3*	AMP, TET, SMX, NAL	Yes (4)	Ec_SM148-1*	AMP, AZM, TMP, SMX, NAL	Yes (4)
Ec_CC13-4*	AMP, TET, SMX	Yes (3)		Ec_SM5-1*	AMP, TET, TMP, SMX	Yes (3)	Ec_SM45-4*	AMP, TET, CHL, TMP, SMX	Yes (4)	Ec_SM149-1	Susceptible	N/A
Ec_CC15-4*	AMP, AMC, TET	No (2)		Ec_SM6-1*	AMP, TET, TMP, SMX	Yes (3)	Ec_SM46-3	TET	No (1)	Ec_SM150-1*	AMP, FEP, COX, CRO, TMP, SMX	Yes (3)
Ec_CC18-6	AKN, GMN	No (1)		Ec_SM7-3	Susceptible	N/A	Ec_SM47-2	Susceptible	N/A	Ec_SM151-1	AMP, TET	No (2)
Ec_CC21-4	Susceptible	N/A		Ec_SM8-1*	TET, CHL, TMP, SMX	Yes (3)	Ec_SM48-2	TET, AKN	No (2)	Ec_SM152-2*	AMP, TMP, SMX	No (2)
Ec_CC22-3*	AMP, TET, SMX	Yes (3)		Ec_SM8-3*	Susceptible	N/A	Ec_SM49-4	Susceptible	N/A	Ec_SM153-1*	AMP, TET, TMP, SMX	Yes (3)
Ec_CC23-5	Susceptible	N/A		Ec_SM9-1	AMP, TET	No (2)	Ec_SM50-2	Susceptible	N/A	Ec_SM154-3*	AMP, TET, TMP, SMX	Yes (3)
Ec_CC24-1*	TET, CHL, SMX, NAL	Yes (4)		Ec_SM10-1*	TET	No (1)	Ec_SM68-1	TET, CHL	No (2)	Ec_SM155-3	AMP, AMC	No (1)
Ec_CC25-1	AMP	No (1)		Ec_SM11-2*	AMP, TET, TMP, SMX	Yes (3)	Ec_SM69-1	AMP, TET	No (2)	Ec_SM156-2	TET	No (1)
Ec_CC26-2	TET, NAL	No (2)		Ec_SM12-2*	TET, CHL, TMP, SMX	Yes (3)	Ec_SM70-1	TET	No (1)	Ec_SM157-1	Susceptible	N/A
Ec_CC27-4*	AMP, TET, SMX	Yes (3)		Ec_SM13-3*	AMP, TET, SMX	Yes (3)	Ec_SM71-1	AMP, TET	No (2)	Ec_SM158-4	AMP, SMX	No (2)
Ec_CC28-2*	AMP, TET, TMP, SMX	Yes (3)		Ec_SM14-1	Susceptible	N/A	Ec_SM72-1	AMP, TET	No (2)	Ec_SM159-1	AMP	No (1)
Ec_CC30-1	Susceptible	N/A		Ec_SM15-3*	AMP, TET, CHL	Yes (3)	Ec_SM73-1*	AMP, TET, CHL, SMX	Yes (4)	Ec_SM160-4	AMP, AMC	No (1)
Ec_CC31-3	AMP	No (1)		Ec_SM16-2*	AMP, TET, CHL, TMP	Yes (4)	Ec_SM74-1*	AMP, TET, CHL, SMX	Yes (4)	Ec_SM161-1	Susceptible	N/A
Ec_CC32-2	AMC, SMX	No (2)		Ec_SM17-4*	AMP, AMC, TET, CHL	Yes (3)	Ec_SM75-1	Susceptible	N/A	Ec_SM162-4	TET	No (1)
Ec_CC33-2	SMX	No (1)		Ec_SM18-1	TET	No (1)	Ec_SM76-1	TET	No (1)	Ec_SM163-1	AMP, TET	No (2)
Ec_CC34-1*	AMP, TET, TMP, SMX, CIP, NAL	Yes (4)		Ec_SM19-4*	AMP, AMC, TET, CHL, TMP, SMX	Yes (4)	Ec_SM77-1*	AMP, TET, TMP, SMX, CIP, NAL	Yes (4)	Ec_SM164-1*	AMP, TET, CHL	Yes (3)
Ec_CC36-1	Susceptible	N/A		Ec_SM20-1	TET	No (1)	Ec_SM78-1*	AMP, TET, TMP, SMX	Yes (3)	Ec_SM164-3*	AMP, TET, SMX	Yes (3)
Ec_CC37-4	AMP	No (1)		Ec_SM21-1	Susceptible	N/A	Ec_SM79-1*	AMP, TET, SMX, NAL	Yes (4)	Ec_SM165-2*	CHL, SMX, CIP, NAL	Yes (3)
Ec_CC38-1	Susceptible	N/A		Ec_SM23-1	Susceptible	N/A	Ec_SM81-1	Susceptible	N/A	Ec_SM166-3*	CHL, SMX	No (2)
Ec_CC39-6	NAL	No (1)		Ec_SM24-1*	AMP, TET, SMX, CIP, NAL	Yes (4)	Ec_SM83-1	Susceptible	N/A	Ec_SM167-3	Susceptible	N/A
Ec_CC40-2	AMC	No (1)		Ec_SM26-4	Susceptible	N/A	Ec_SM85-1	Susceptible	N/A	Ec_SM168-4	AKN	No (1)
Ec_CC41-1	Susceptible	N/A		Ec_SM27-2	TET, SMX	No (2)	Ec_SM86-1	Susceptible	N/A	Ec_SM169-4	AMP, CHL	No (2)
Ec_CC42-2	FOX	No (1)		Ec_SM28-3*	AMP, AMC, TET, TMP, SMX	Yes (3)	Ec_SM87-1	Susceptible	N/A	Ec_SM196-1*	AMP, TET, CHL, SMX	Yes (4)
Ec_CC44-5*	TET, TMP, SMX	No (2)		Ec_SM29-1	Susceptible	N/A	Ec_SM88-1	Susceptible	N/A	Ec_SM200-1	Susceptible	N/A
Ec_CC45-3	TET	No (1)		Ec_SM30-2*	TET	No (1)	Ec_SM108-1	TET	No (1)	Ec_SM205-1	Susceptible	N/A
Ec_CC46-1*	AMP, TET, SMX	Yes (3)		Ec_SM31-3*	AMP, TET, TMP, SMX, NAL	Yes (4)	Ec_SM111-1	Susceptible	N/A	Ec_SM206-1*	TMP, SMX, NAL	No (2)
Ec_CC47-2*	AMP, TET, CHL, TMP, SMX, NAL	Yes (5)		Ec_SM32-1	TET	No (1)	Ec_SM114-1*	AMP, TET, SMX	Yes (3)	Ec_SM208-1	AMP, AMC	No (1)
Ec_CC48-2*	AMP, TET, CHL, TMP, SMX	Yes (4)		Ec_SM33-4*	AMP, CHL, SMX	Yes (3)	Ec_SM140-1	AMP, AMC	No (1)
Ec_CC49-3	Susceptible	N/A		Ec_SM34-2*	TET	No (1)	Ec_SM141-1*	AMP, TET, CHL, TMP, SMX	Yes (4)
Ec_CC50-4	Susceptible	N/A		Ec_SM36-4	Susceptible	N/A	Ec_SM142-1*	AMP, TET, CHL, TMP, SMX, CIP	Yes (5)
Ec_CC51-1	Susceptible	N/A		Ec_SM37-5	Susceptible	N/A	Ec_SM143-1	Susceptible	N/A
Ec_CC52-6	AMC, FOX	No (2)		Ec_SM38-1	Susceptible	N/A	Ec_SM144-1	AMP, TET	No (2)
AMC, amoxicillin-clavulanic Acid; AMP, ampicillin; AKN, amikacin; AZT, azithromycin; CAZ, ceftazidime; CHL, chloramphenicol; CIP, ciprofloxacin; COX, cefotaxime; CRO, ceftriaxone; FEP, cefepime; FOX, cefoxitin; GEN, gentamicin; NAL, nalidixic Acid; SMX, sulfamethoxazole; TET, tetracycline; TMP, trimethoprim; N/A, not applicable; *, isolates subjected to WGS.
