# Supplementary material for: Phenotypic and Genotypic Characterization of Escherichia coli and Salmonella spp. Isolates from Pigs at Slaughterhouse and from Commercial Pork Meat in Portugal
Source: Antibiotics (Basel). 2024 Oct 11;13(10):957. doi: 10.3390/antibiotics13100957 (PMC11505151; doi:10.3390/antibiotics13100957)
Supplement: Supplementary file 1 [file antibiotics-13-00957-s001.zip › Supplementary Table S4_v5.xlsx]

## Sheet: Table S4
Supplementary Table S4. Primers and protocol conditions used in PCR assays.
	Target gene	Primer sequence (5'-3')	Thermal profile	Amplicon size (pb)	Reference
Single PCR	16S rRNA (ECA75)	GGAAGAAGCTTGCTTCTTTGCTGAC	95ºC 3 min	544	72
			30x: 95ºC 15 sec, 65ºC 15 sec, 72ºC 15 sec
	16S rRNA (ECR619R)	AGCCCGGGGATTTCACATCTGACTTA	72ºC 1 min
			4ºC ∞
16S rRNA, ribossomal RNA specific for E. coli.
	Target gene	Primer sequence (5'-3')	Thermal profile	Amplicon size (pb)	Reference
Multiplex PCR	eae	GGYCAGCGTTTTTTCCTTCCTG		377	75
		TCGTCACCARAGGAATCGGAG
	aggR	CATTCTTGATTGCATAAGGATCTGG		426	76
		GCAATCAGATTAARCAGCGATACA
	aaiC	TGGTGACTACTTTGATGGACATTGT		313
		GACACTCTCTTCTGGGGTAAACGA
	aatA	CAGACTCTGGCRAAAGACTGTATCAT	95ºC 15 min	642
		CAGCTAATAATGTATAGAAATCCGCTGT	35x: 94ºC 50 sec, 55.5ºC 40 sec, 72ºC 1 min
	elt	AACGTTCCGGAGGTCTTATG	72ºC 3 min	511	77
		CAACCTTGTGGTGCATGATG	4ºC ∞
	estp	ACTGAATCACTTGACTCTTCA		120
		TCACAGCAGTAAAATGTGTTGT
	esth	TTCACCTTTCCCTCAGGATG		172
		ATAGCACCCGGTACAAGCAG
	ipaH	TTGACCGCCTTTCCGATACC		647	75
		ATCCGCATCACCGCTCAGAC
Single PCR	stx1	GTACGGGGATGCAGATAAATCGC		206	78
		AGCAGTCATTACATAAGAACGYCCACT	95ºC 15 min
	stx2	GGCACTGTCTGAAACTGCTCCTGT	35x: 94ºC 50 sec, 60ºC 40 sec, 72ºC 1 min	627
		ATTAAACTGCACTTCAGCAAATCC	72ºC 3 min
		CGCTGTCTGAGGCATCTCCGCT	4ºC ∞
		TAAACTTCACCTGGGCAAAGCC
eae, intimin-coding gene; aggR, gene encoding a transcriptional regulator of enteroaggregative E. coli; eltI, eat labile toxin coding gene; estp, gene encoding the heat stable enterotoxin A (porcine variant); esth, gene encoding the heat stable enterotoxin A (human variant); ipaH, invasion plasmid antigen H gene; stx, Stx-coding gene. Primers: R = A or G; Y = C or T.
	Target gene	Primer sequence (5'-3')	Thermal profile	Amplicon size (pb)	Reference
Multiplex PCR	mcr-1	AGTCCGTTTGTTCTTGTGGC		320	82
		AGATCCTTGGTCTCGGCTTG
	mcr-2	CAAGTGTGTTGGTCGCAGTT		715
		TCTAGCCCGACAAGCATACC
	mcr-3	AAATAAAAATTGTTCCGCTTATG	95ºC 15 min	929
		AATGGAGATCCCCGTTTTT	35x: 94ºC 50 sec, 58.5ºC 15 sec, 72ºC 1 min
	mcr-4	TCACTTTCATCACTGCGTTG	72ºC 3 min	1116
		TTGGTCCATGACTACCAATG	4ºC ∞
	mcr-5	ATGCGGTTGTCTGCATTTATC		1644
		TCATTGTGGTTGTCCTTTTCTG
	mcr-9	TTCCCTTTGTTCTGGTTG		1011	83-84
		GCAGGTAATAAGTCGGTC
Multiplex PCR	mcr-6	AGCTATGTCAATCCCGTGAT		252	83-84
		ATTGGCTAGGTTGTCAATC	95ºC 15 min
	mcr-7	GCCCTTCTTTTCGTTGTT	30x: 94ºC 50 sec, 57ºC 50 sec, 72ºC 1 min	551
		GGTTGGTCTCTTTCTCGT	72ºC 3 min
	mcr-8	TCAACAATTCTACAAAGCGTG	4ºC ∞	856
		AATGCTGCGCGAATGAAG
mcr, gene encoding resistance to colistin.
